# Supplementary material for: Microwave-Assisted Synthesis, Biological Activity Evaluation, Molecular Docking, and ADMET Studies of Some Novel Pyrrolo [2,3-b] Pyrrole Derivatives
Source: Molecules. 2022 Mar 23;27(7):2061. doi: 10.3390/molecules27072061 (PMC9000376; doi:10.3390/molecules27072061)
Supplement: Supplementary file 1 [file molecules-27-02061-s001.zip]

Archive with 1 entries (1 files):
- molecules-1612668-supplementary.pdf
